# Supplementary material for: Effects of Cardiotoxins from Naja oxiana Cobra Venom on Rat Heart Muscle and Aorta: A Comparative Study of Toxin-Induced Contraction Mechanisms
Source: Toxins (Basel). 2022 Jan 24;14(2):88. doi: 10.3390/toxins14020088 (PMC8878657; doi:10.3390/toxins14020088)
Supplement: Supplementary file 1 [file toxins-14-00088-s001.zip]

Archive with 1 entries (1 files):
- toxins-1543262-supplementary.pdf
